# Supplementary material for: Ablation of GSDMD Attenuates Neurological Deficits and Neuropathological Alterations After Traumatic Brain Injury
Source: Front Cell Neurosci. 2022 May 20;16:915969. doi: 10.3389/fncel.2022.915969 (PMC9164823; doi:10.3389/fncel.2022.915969)
Supplement: Supplementary file 1 [file Data_Sheet_2.CSV]

neuroinflammation gene list			neuropathology gene list
number	gene name		number	gene name
1	Abat		1	Abat
2	Slc1a2		2	Slc1a2
3	Grin2c		3	Grin2c
4	Adcy9		4	Adcy9
5	Dlx1		5	Dlx1
6	Grin2d		6	Grin2d
7	Hap1		7	Hap1
8	Slc12a5		8	Slc12a5
9	Thy1		9	Thy1
10	Sncb		10	Sncb
11	Chrnb2		11	Chrnb2
12	Pde1b		12	Pde1b
13	Arhgap44		13	Arhgap44
14	Prkcg		14	Prkcg
15	Igf1r		15	Igf1r
16	Prnp		16	Prnp
17	Src		17	Src
18	Cers1		18	Cers1
19	Camk2g		19	Camk2g
20	Pink1		20	Pink1
21	Cplx1		21	Cplx1
22	Amigo1		22	Amigo1
23	Dlx2		23	Dlx2
24	Hras		24	Hras
25	Ap2b1		25	Ap2b1
26	Adora1		26	Adora1
27	Arc		27	Arc
28	Clu		28	Clu
29	Pnkd		29	Pnkd
30	Palm		30	Palm
31	Hdac6		31	Hdac6
32	Gnptg		32	Gnptg
33	Sirt7		33	Sirt7
34	Ring1		34	Ring1
35	Ptdss2		35	Ptdss2
36	Calb2		36	Calb2
37	Mapk3		37	Mapk3
38	S100b		38	S100b
39	Polr2h		39	Polr2h
40	Ncam1		40	Ncam1
41	Il15ra		41	Il15ra
42	Ddit3		42	Ddit3
43	Nelfa		43	Nelfa
44	Ret		44	Ret
45	Pgam1		45	Pgam1
46	Sf3b2		46	Sf3b2
47	Mta1		47	Mta1
48	Srsf4		48	Srsf4
49	Atp13a2		49	Atp13a2
50	Trim28		50	Trim28
51	Pqbp1		51	Pqbp1
52	Bace1		52	Bace1
53	Neo1		53	Neo1
54	Dagla		54	Dagla
55	Dnah1		55	Dnah1
56	Nefh		56	Nefh
57	Inpp4a		57	Inpp4a
58	Atp2b3		58	Atp2b3
59	Ap1s1		59	Ap1s1
60	Cacna1c		60	Cacna1c
61	Npy		61	Npy
62	Sorcs3		62	Sorcs3
63	Ache		63	Ache
64	Htt		64	Htt
65	Amph		65	Amph
66	Uchl1		66	Uchl1
67	Pvalb		67	Pvalb
68	Atp6v0e2		68	Atp6v0e2
69	Ap2a2		69	Ap2a2
70	Nsf		70	Nsf
71	Pla2g4e		71	Pla2g4e
72	Dlg3		72	Dlg3
73	Slc1a1		73	Slc1a1
74	Gpd1l		74	Gpd1l
75	Ptprn2		75	Ptprn2
76	Tbr1		76	Tbr1
77	Atcay		77	Atcay
78	Rab3a		78	Rab3a
79	Nmnat2		79	Nmnat2
80	Slc32a1		80	Slc32a1
81	Rapgef2		81	Rapgef2
82	Cx3cl1		82	Cx3cl1
83	Lrrc4		83	Lrrc4
84	App		84	App
85	Gnb5		85	Gnb5
86	Usp30		86	Usp30
87	Ina		87	Ina
88	Gaa		88	Gaa
89	Sqstm1		89	Sqstm1
90	Cntnap1		90	Cntnap1
91	Mtor		91	Mtor
92	Prkaca		92	Prkaca
93	Atp6v0d1		93	Atp6v0d1
94	Grin1		94	Grin1
95	Syt13		95	Syt13
96	Atp6v0c		96	Atp6v0c
97	Cdk5		97	Cdk5
98	Shh		98	Shh
99	Islr2		99	Islr2
100	Gria1		100	Gria1
101	Casp9		101	Casp9
102	Ddc		102	Ddc
103	Bcas2		103	Bcas2
104	Bcl2l1		104	Bcl2l1
105	Sox9		105	Sox9
106	Gfap		106	Gfap
107	Comt		107	Comt
108	Map2k2		108	Map2k2
109	Gstp1		109	Gstp1
110	Arsa		110	Arsa
111	Gga1		111	Gga1
112	Wfs1		112	Wfs1
113	Adrb2		113	Adrb2
114	Aldh1l1		114	Aldh1l1
115	Kcnj10		115	Kcnj10
116	Smpd4		116	Smpd4
117	Cers4		117	Cers4
118	Entpd2		118	Entpd2
119	Axin2		119	Axin2
120	Akt1s1		120	Akt1s1
121	Park7		121	Park7
122	Keap1		122	Keap1
123	Crebbp		123	Crebbp
124	Ryr1		124	Ryr1
125	Sod1		125	Sod1
126	Nol3		126	Nol3
127	Adcy5		127	Adcy5
128	Cul3		128	Cul3
129	Ccnh		129	Ccnh
130	Cd4		130	Cd4
131	Ube2n		131	Ube2n
132	Grm8		132	Grm8
133	Bche		133	Bche
134	Cxcl12		134	Cxcl12
135	Sirt1		135	Sirt1
136	Bcl2		136	Bcl2
137	Atxn2		137	Atxn2
138	Egr1		138	Egr1
139	Grm2		139	Grm2
140	Cds1		140	Cds1
141	Prpf3		141	Prpf3
142	Spast		142	Spast
143	Adcy8		143	Adcy8
144	Vegfa		144	Vegfa
145	Gdpd2		145	Gdpd2
146	Egfr		146	Egfr
147	Notch1		147	Notch1
148	Pla2g4b		148	Pla2g4b
149	Adcyap1		149	Adcyap1
150	Becn1		150	Becn1
151	Dlat		151	Dlat
152	Atxn7		152	Atxn7
153	Lrrk2		153	Lrrk2
154	Pla2g6		154	Pla2g6
155	Sorl1		155	Sorl1
156	Mfn2		156	Mfn2
157	Kcnb1		157	Kcnb1
158	Cntnap2		158	Cntnap2
159	Ppp2r5e		159	Ppp2r5e
160	Atf6		160	Atf6
161	Taz		161	Taz
162	Gng2		162	Gng2
163	Bdnf		163	Bdnf
164	Slc17a6		164	Slc17a6
165	Olfm3		165	Olfm3
166	Dcx		166	Dcx
167	Mapk10		167	Mapk10
168	Map2		168	Map2
169	Mapk1		169	Mapk1
170	Pdpk1		170	Pdpk1
171	Pcsk2		171	Pcsk2
172	Rasgrp1		172	Rasgrp1
173	Gad1		173	Gad1
174	Efna5		174	Efna5
175	Mecp2		175	Mecp2
176	Prkce		176	Prkce
177	Cnksr2		177	Cnksr2
178	Ipcef1		178	Ipcef1
179	Lama2		179	Lama2
180	Slc9a6		180	Slc9a6
181	Gnao1		181	Gnao1
182	Dlg4		182	Dlg4
183	Sptbn2		183	Sptbn2
184	Shank2		184	Shank2
185	Itpr1		185	Itpr1
186	Mapt		186	Mapt
187	Camk2b		187	Camk2b
188	Cntn1		188	Cntn1
189	Efr3a		189	Efr3a
190	Htr1a		190	Htr1a
191	Prkcb		191	Prkcb
192	Grin2a		192	Grin2a
193	Opa1		193	Opa1
194	Stx1a		194	Stx1a
195	Nefl		195	Nefl
196	Pde4d		196	Pde4d
197	Ppm1l		197	Ppm1l
198	Ppp2ca		198	Ppp2ca
199	Unc13a		199	Unc13a
200	Nptn		200	Nptn
201	Mapk9		201	Mapk9
202	Gls		202	Gls
203	Scn1a		203	Scn1a
204	Ptprr		204	Ptprr
205	Ppp3ca		205	Ppp3ca
206	Gnai1		206	Gnai1
207	Dlgap1		207	Dlgap1
208	Gad2		208	Gad2
209	Trim37		209	Trim37
210	Prkacb		210	Prkacb
211	Glrb		211	Glrb
212	Camk4		212	Camk4
213	Rims1		213	Rims1
214	Hcn1		214	Hcn1
215	Homer1		215	Homer1
216	Syt4		216	Syt4
217	Ddx23		217	Ddx23
218	Slc18a2		218	Slc18a2
219	Ppargc1a		219	Ppargc1a
220	Taf9		220	Taf9
221	Ap4s1		221	Ap4s1
222	Grm1		222	Grm1
223	Ryr2		223	Ryr2
224	Aqp4		224	Aqp4
225	Cacna1d		225	Cacna1d
226	Camk2d		226	Camk2d
227	Gsk3b		227	Gsk3b
228	Tbpl1		228	Tbpl1
229	Tcerg1		229	Tcerg1
230	Pls1		230	Pls1
231	Gnaq		231	Gnaq
232	Plcb4		232	Plcb4
233	Kif3a		233	Kif3a
234	Oxr1		234	Oxr1
235	Sucla2		235	Sucla2
236	Cycs		236	Cycs
237	Gabrb2		237	Gabrb2
238	Epha5		238	Epha5
239	Fmr1		239	Fmr1
240	Gtf2h1		240	Gtf2h1
241	Erlec1		241	Erlec1
242	Cul2		242	Cul2
243	Apc		243	Apc
244	Rab3c		244	Rab3c
245	Cacnb4		245	Cacnb4
246	Plcb1		246	Plcb1
247	Gabra1		247	Gabra1
248	Mapk8		248	Mapk8
249	Cab39		249	Cab39
250	Gria2		250	Gria2
251	Gria3		251	Gria3
252	Pten		252	Pten
253	Dnaja2		253	Dnaja2
254	Grik2		254	Grik2
255	Nme5		255	Nme5
256	Cacnb2		256	Cacnb2
257	Map2k1		257	Map2k1
258	Ppp2r5c		258	Ppp2r5c
259	Mmp24		259	Mmp24
260	Atrn		260	Atrn
261	Myh10		261	Myh10
262	Magee1		262	Magee1
263	Ap3m2		263	Ap3m2
264	Stx1b		264	Stx1b
265	Cck		265	Cck
266	Cadm3		266	Cadm3
267	Cdk5r1		267	Cdk5r1
268	Atp6v1e1		268	Atp6v1e1
269	Nell2		269	Nell2
270	Atp6v1g2		270	Atp6v1g2
271	Pak1		271	Pak1
272	Prkca		272	Prkca
273	L1cam		273	L1cam
274	Cacna1a		274	Cacna1a
275	Cers6		275	Cers6
276	Meaf6		276	Meaf6
277	Synj1		277	Synj1
278	Dgke		278	Dgke
279	Calm1		279	Calm1
280	Atp6v1d		280	Atp6v1d
281	Crh		281	Crh
282	Cadps		282	Cadps
283	Syt1		283	Syt1
284	Cyp4x1		284	Cyp4x1
285	Atp6v1a		285	Atp6v1a
286	Snap91		286	Snap91
287	Cnr1		287	Cnr1
288	Htr5a		288	Htr5a
289	Rit2		289	Rit2
290	Cacna1b		290	Cacna1b
291	Nova1		291	Nova1
292	Slc4a10		292	Slc4a10
293	Calb1		293	Calb1
294	Snca		294	Snca
295	Rab2a		295	Rab2a
296	Optn		296	Optn
297	Negr1		297	Negr1
298	Vip		298	Vip
299	Grin2b		299	Grin2b
300	B4galt6		300	B4galt6
301	Akt3		301	Akt3
302	Gprasp1		302	Gprasp1
303	Fgf12		303	Fgf12
304	Fgf14		304	Fgf14
305	Gria4		305	Gria4
306	Nrxn1		306	Nrxn1
307	Gabra4		307	Gabra4
308	Gabrg2		308	Gabrg2
309	Frmpd4		309	Frmpd4
310	Bnip3		310	Bnip3
311	Pik3r1		311	Pik3r1
312	Epha7		312	Epha7
313	Grm5		313	Grm5
314	Dgkb		314	Dgkb
315	Xk		315	Xk
316	Epha6		316	Epha6
317	Cacna1s		317	Cacna1s
318	Prkaa2		318	Prkaa2
319	Epha4		319	Epha4
320	Kcna1		320	Kcna1
321	Chrna7		321	Chrna7
322	Ppp3cb		322	Ppp3cb
323	Gabrb3		323	Gabrb3
324	Mmp16		324	Mmp16
325	Tpm1		325	Tpm1
326	Tenm2		326	Tenm2
327	Lclat1		327	Lclat1
328	Ubqln1		328	Ubqln1
329	Pgk1		329	Pgk1
330	Fus		330	Fus
331	Inpp5f		331	Inpp5f
332	Entpd4		332	Entpd4
333	Brms1l		333	Brms1l
334	Ppp3cc		334	Ppp3cc
335	Atp8a2		335	Atp8a2
336	Ide		336	Ide
337	Atp6v1h		337	Atp6v1h
338	Ugcg		338	Ugcg
339	Cntn4		339	Cntn4
340	Rad23b		340	Rad23b
341	Plcl2		341	Plcl2
342	Ap3s1		342	Ap3s1
343	Pik3cb		343	Pik3cb
344	Atf4		344	Atf4
345	Psen2		345	Psen2
346	Cd34		346	Cd34
347	Smn1		347	Smn1
348	Egr2		348	Egr2
349	Nf1		349	Nf1
350	Nrg1		350	Nrg1
351	Gfpt1		351	Gfpt1
352	Htra2		352	Htra2
353	Efnb3		353	Efnb3
354	Nmb		354	Nmb
355	Prkcq		355	Prkcq
356	Pllp		356	Pllp
357	Fyn		357	Fyn
358	Gal3st1		358	Gal3st1
359	Nr4a2		359	Nr4a2
360	Sart1		360	Sart1
361	Adra2a		361	Adra2a
362	Smyd1		362	Smyd1
363	Avp		363	Avp
364	Itpr3		364	Itpr3
365	Csf2rb		365	Csf2rb
366	Epha3		366	Epha3
367	Phf21a		367	Phf21a
368	Tnr		368	Tnr
369	Tfam		369	Tfam
370	Gata2		370	Gata2
371	Sec23a		371	Sec23a
372	Chmp2b		372	Chmp2b
373	Cul1		373	Cul1
374	Gtf2a1		374	Gtf2a1
375	Stambpl1		375	Stambpl1
376	Mnat1		376	Mnat1
377	Cdc40		377	Cdc40
378	Lpar1		378	Lpar1
379	Ryr3		379	Ryr3
380	Pik3ca		380	Pik3ca
381	Slu7		381	Slu7
382	Ube3a		382	Ube3a
383	Hgf		383	Hgf
384	Dnm1l		384	Dnm1l
385	Xiap		385	Xiap
386	Drd1		386	Drd1
387	P2ry12		387	P2ry12
388	Dld		388	Dld
389	Hdac2		389	Hdac2
390	Rtn4		390	Rtn4
391	Chl1		391	Chl1
392	Cdc27		392	Cdc27
393	Slc8a1		393	Slc8a1
394	Creb1		394	Creb1
395	Gtf2b		395	Gtf2b
396	Hmgb1		396	Hmgb1
397	Atm		397	Atm
398	Atg5		398	Atg5
399	Kras		399	Kras
400	Polr2k		400	Polr2k
401	Atxn3		401	Atxn3
402	Ncl		402	Ncl
403	Nostrin		403	Nostrin
404	Txnl1		404	Txnl1
405	Ugt8a		405	Ugt8a
406	Parp1		406	Parp1
407	Nos2		407	Nos2
408	Stx2		408	Stx2
409	Ikbkb		409	Ikbkb
410	Hnrnpm		410	Hnrnpm
411	Bid		411	Bid
412	Ntng1		412	Ntng1
413	Lmna		413	Lmna
414	Efna1		414	Efna1
415	Lsm7		415	Lsm7
416	Xab2		416	Xab2
417	Raf1		417	Raf1
418	Gtf2h3		418	Gtf2h3
419	Tbp		419	Tbp
420	Ngf		420	Ngf
421	Fas		421	Fas
422	Mmp19		422	Mmp19
423	Nlrp3		423	Nlrp3
424	Apaf1		424	Apaf1
425	Nos1		425	Nos1
426	Ptgs2		426	Ptgs2
427	Akt1		427	Akt1
428	Phf2		428	Phf2
429	Psen1		429	Psen1
430	Snrpa		430	Snrpa
431	Akt2		431	Akt2
432	Plcb3		432	Plcb3
433	U2af2		433	U2af2
434	Sf3b4		434	Sf3b4
435	Hspb1		435	Hspb1
436	Cxxc1		436	Cxxc1
437	Polr2j		437	Polr2j
438	Jun		438	Jun
439	Bad		439	Bad
440	Lrp1		440	Lrp1
441	Itpr2		441	Itpr2
442	Sf3a2		442	Sf3a2
443	Prkcsh		443	Prkcsh
444	Rras		444	Rras
445	Cdk7		445	Cdk7
446	Ran		446	Ran
447	Gnptab		447	Gnptab
448	Nts		448	Nts
449	Fgf2		449	Fgf2
450	Igf1		450	Igf1
451	Erg		451	Erg
452	Cast		452	Cast
453	Plxnc1		453	Plxnc1
454	Crtc2		454	Crtc2
455	Zfp24		455	Zfp24
456	Rac1		456	Rac1
457	Pkn1		457	Pkn1
458	Csf1r		458	Csf1r
459	Stat3		459	Stat3
460	Vcp		460	Vcp
461	Slc2a1		461	Slc2a1
462	Man2b1		462	Man2b1
463	Rela		463	Rela
464	Mta2		464	Mta2
465	Il10ra		465	Il10ra
466	Scamp2		466	Scamp2
467	Cp		467	Cp
468	Il1r1		468	Il1r1
469	Il4ra		469	Il4ra
470	Ppt1		470	Ppt1
471	Ctns		471	Ctns
472	Lsm2		472	Lsm2
473	Pdgfrb		473	Pdgfrb
474	Lsr		474	Lsr
475	Erbb3		475	Erbb3
476	Osmr		476	Osmr
477	Mmp2		477	Mmp2
478	Xbp1		478	Xbp1
479	Cdkn1a		479	Cdkn1a
480	Myd88		480	Myd88
481	Tspo		481	Tspo
482	Icam2		482	Icam2
483	Naglu		483	Naglu
484	Gba		484	Gba
485	C1qa		485	C1qa
486	Icam1		486	Icam1
487	Tradd		487	Tradd
488	Inhbb		488	Inhbb
489	Polr2b		489	Polr2b
490	Tnfrsf12a		490	Tnfrsf12a
491	Gss		491	Gss
492	Ube2k		492	Ube2k
493	Ccs		493	Ccs
494	Cln8		494	Cln8
495	Cd40		495	Cd40
496	Angpt2		496	Angpt2
497	C3		497	C3
498	Psmb8		498	Psmb8
499	Psmb9		499	Psmb9
500	Sp100		500	Sp100
501	Ccl12		501	Ccl12
502	Lif		502	Lif
503	Itgal		503	Itgal
504	Ccl5		504	Ccl5
505	Esam		505	Esam
506	Lpo		506	Lpo
507	Egfl7		507	Egfl7
508	Plxnb3		508	Plxnb3
509	Des		509	Des
510	Klk6		510	Klk6
511	Gpr84		511	Gpr84
512	Cd33		512	Cd33
513	Gjb1		513	Gjb1
514	Nfkbia		514	Nfkbia
515	Fam126a		515	Fam126a
516	Cln3		516	Cln3
517	Apoe		517	Apoe
518	Galc		518	Galc
519	Mmp9		519	Mmp9
520	Gsr		520	Gsr
521	Plcb2		521	Plcb2
522	Lox		522	Lox
523	Casp6		523	Casp6
524	Trf		524	Trf
525	P2rx4		525	P2rx4
526	Itgam		526	Itgam
527	Mbp		527	Mbp
528	Myrf		528	Myrf
529	Olig2		529	Olig2
530	Mog		530	Mog
531	Jam3		531	Jam3
532	Mag		532	Mag
533	Cldn5		533	Cldn5
534	Mal		534	Mal
535	Cx3cr1		535	Cx3cr1
536	Epha2		536	Epha2
537	Flt4		537	Flt4
538	Nos3		538	Nos3
539	Arrb2		539	Arrb2
540	Mgmt		540	Mgmt
541	Il6ra		541	Il6ra
542	Ang		542	Ang
543	Il13ra1		543	Il13ra1
544	Lrrc25		544	Lrrc25
545	Cybb		545	Cybb
546	Ncf1		546	Ncf1
547	Lamp1		547	Lamp1
548	Cd68		548	Cd68
549	Stab1		549	Stab1
550	C1qc		550	C1qc
551	C1qb		551	C1qb
552	Hexb		552	Hexb
553	Grn		553	Grn
554	Fcrls		554	Fcrls
555	Gusb		555	Gusb
556	Emcn		556	Emcn
557	Npc1		557	Npc1
558	Nes		558	Nes
559	Trem2		559	Trem2
560	Cxcl16		560	Cxcl16
561	Cdk2		561	Cdk2
562	Npc2		562	Npc2
563	Nfe2l2		563	Nfe2l2
564	Tlr2		564	Tlr2
565	Msn		565	Msn
566	Tgfbr2		566	Tgfbr2
567	Irf8		567	Irf8
568	Col4a1		568	Col4a1
569	Col4a2		569	Col4a2
570	Pecam1		570	Pecam1
571	Tnfrsf1b		571	Tnfrsf1b
572	Cntf		572	Cntf
573	Atp6v0e		573	Atp6v0e
574	Casp7		574	Casp7
575	Tgfb1		575	Tgfb1
576	Mmrn2		576	Mmrn2
577	Tnf		577	Tnf
578	P2rx7		578	P2rx7
579	Ltbr		579	Ltbr
580	Csf1		580	Csf1
581	Mapkapk2		581	Mapkapk2
582	Pfn1		582	Pfn1
583	Bax		583	Bax
584	Tnfrsf1a		584	Tnfrsf1a
585	Plekho2		585	Plekho2
586	Trp53		586	Trp53
587	Gnai2		587	Gnai2
588	Dnm2		588	Dnm2
589	Acvrl1		589	Acvrl1
590	Rhoa		590	Rhoa
591	Gsn		591	Gsn
592	Ccnd1		592	Ccnd1
593	Slc11a1		593	Slc11a1
594	Pla2g4a		594	Pla2g4a
595	Il1b		595	Il1b
596	Myc		596	Myc
597	Napsa		597	Napsa
598	Hmox1		598	Hmox1
599	Cspg4		599	Cspg4
600	Cxcr4		600	Cxcr4
601	Mmp12		601	Mmp12
602	Pmp22		602	Pmp22
603	Tie1		603	Tie1
604	Tnc		604	Tnc
605	Cd14		605	Cd14
606	Itga5		606	Itga5
607	Mmp14		607	Mmp14
608	Fn1		608	Fn1
609	Idh1		609	Idh1
610	Hpgds		610	Hpgds
611	Gnai3		611	Gnai3
612	Rdx		612	Rdx
613	Eif2s1		613	Eif2s1
614	Katna1		614	Katna1
615	Casp1		615	Casp1
616	Hif1a		616	Hif1a
617	Adam10		617	Adam10
618	Ctse		618	Ctse
619	Tlr4		619	Tlr4
620	Sp1		620	Sp1
621	Pcna		621	Pcna
622	Tardbp		622	Tardbp
623	Spi1		623	Spi1
624	Aif1		624	Aif1
625	Sla		625	Sla
626	Ccr2		626	Ccr2
627	Ccr5		627	Ccr5
628	Casp3		628	Casp3
629	Myct1		629	Myct1
630	Cd44		630	Cd44
631	Cers2		631	Cers2
632	Casp8		632	Casp8
633	Itgax		633	Itgax
634	Hdac1		634	Hdac1
635	Eng		635	Eng
636	Cd9		636	Cd9
637	Ctnnb1		637	Ctnnb1
638	Phf19		638	Phf19
639	Sri		639	Sri
640	Serpinb6a		640	Serpinb6a
641	Tcirg1		641	Tcirg1
642	Sgpl1		642	Sgpl1
643	Fos		643	Fos
644	Dll4		644	Dll4
645	Tnfrsf10b		645	Tnfrsf10b
646	Atp7a		646	Atp7a
647	Gpr4		647	Gpr4
648	Arhgef10		648	Arhgef10
649	Nkx6-2		649	Nkx6-2
650	Bcas1		650	Bcas1
651	Sox10		651	Sox10
652	Sirt2		652	Sirt2
653	Car2		653	Car2
654	Fa2h		654	Fa2h
655	Ggt1		655	Ggt1
656	C4a		656	C4a
657	Abl1		657	Abl1
658	Flt1		658	Flt1
659	Polr2l		659	Polr2l
660	Nwd1		660	Nwd1
661	Adora2a		661	Adora2a
662	Mutyh		662	Mutyh
663	Lamb2		663	Lamb2
664	Tmem119		664	Tmem119
665	Sod2		665	Sod2
666	Prpf31		666	Prpf31
667	Taf10		667	Taf10
668	Hdac7		668	Hdac7
669	Taf4		669	Taf4
670	Notch4		670	Notch4
671	Acaa1a		671	Acaa1a
672	Usp21		672	Usp21
673	Notch3		673	Notch3
674	Taf4b		674	Taf4b
675	Taf6l		675	Taf6l
676	Npas4		676	Npas4
677	Ninj2		677	Ninj2
678	Fxn		678	Fxn
679	Ptdss1		679	Ptdss1
680	Chd4		680	Chd4
681	Acin1		681	Acin1
682	Tnfrsf11b		682	Tnfrsf11b
683	Sncaip		683	Sncaip
684	Nfkbib		684	Nfkbib
685	Nqo1		685	Nqo1
686	Trpm2		686	Trpm2
687	Syt7		687	Syt7
688	Emp2		688	Emp2
689	Gpr37		689	Gpr37
690	Ep300		690	Ep300
691	Cdk5rap3		691	Cdk5rap3
692	Cacna1f		692	Cacna1f
693	Cxcl10		693	Cxcl10
694	Mthfr		694	Mthfr
695	Insr		695	Insr
696	Stat1		696	Stat1
697	Lypla1		697	Lypla1
698	Gtf2ird1		698	Gtf2ird1
699	Tor1a		699	Tor1a
700	Itga7		700	Itga7
701	Dot1l		701	Dot1l
702	Actn1		702	Actn1
703	Ehmt1		703	Ehmt1
